# Supplementary material for: Older adults do not consistently overestimate their action opportunities across different settings
Source: Sci Rep. 2025 Feb 7;15:4559. doi: 10.1038/s41598-025-86790-6 (PMC11802724; doi:10.1038/s41598-025-86790-6)
Supplement: Supplementary file 2 — Supplementary Material 2 [file 41598_2025_86790_MOESM2_ESM.xlsx]

## Sheet: older_adults_n40
Bauer_et_al_older_adults_do_not_consistently_overestimate_their_action_opportunities_across_different_settings
Group	Participant	acc.Aperture	d.Aperture	c.Aperture	acc.FitUnder	d.FitUnder	c.FitUnder	acc.Hurdle	d.Hurdle	c.Hurdle	acc.Reach	d.Reach	c.Reach	Aperture_deviation.estimation.handsize	Aperture_deviation.estimation.object	FitUnder_deviation.estimation.bodyheight	FitUnder_deviation.estimation.object	Hurdle_deviation.estimation.hipheight	Hurdle_deviation.estimation.object	Reach_deviation.estimation.armlength	Reach_deviation.estimation.object	VTS_3D	VTS_Corsi	VTS_FGT	VTS_LAT	VTS_NBV	VTS_SIGNAL	VTS_TOL	VTS_VISCO	VTS_WAF.alertness	VTS_WIWO	body_awareness
healthy older	1	59.26	1.14	1.18	74.07	1.68	-1.04	55.56	0.13	-1.82	62.96	0.93	-1.42	-11.75	-11.25	36.5	-1.33	81.75	96.5	65.75	1	15	4	23	8	12	36	14	19	239.84	35	85
healthy older	2	88.89	2.59	0.45	62.96	0.93	-1.42	70.37	1.44	-1.16	55.56	0.13	-1.82	-9.25	-9.25	53.5	-32.25	109	-41	-154.5	4.5	10	0	30	8	14	48	24	13	219.08	29	84
healthy older	3	74.07	1.83	0.84	66.67	1.21	-1.28	55.56	0.13	-1.82	88.89	2.56	-0.6	-3.75	-6.5	14	-29.5	-26	-1.5	33.75	-3.75	18	5	24	12	12	41	24	18	178.72	32	55
healthy older	4	85.19	2.25	0.28	77.78	1.88	-0.94	55.56	0.13	-1.82	55.56	0.13	-1.82	-8.25	-20.75	33.25	-16.5	133.75	-16.5	-33	16.75	8	4	14	8	14	41	16	5	274.19	46	84
healthy older	5	81.48	2.19	0.66	66.67	1.21	-1.28	70.37	1.44	-1.16	51.85	-0.11	-0.9	-13	-17.75	41.25	-16	0.5	-50.75	48.75	-7.5	16	3	25	7	11	46	24	14	217.51	32	61
healthy older	6	81.48	2.19	0.66	70.37	1.44	-1.16	92.59	2.83	-0.46	81.48	1.8	0.06	-14.5	-9.25	32.25	5.25	178.25	5.5	170.25	-4.5	13	5	21	12	15	47	21	17	216.21	38	41
healthy older	7	92.59	2.88	-0.04	74.07	1.83	0.84	77.78	1.88	-0.94	59.26	0.48	-1.64	-13	-12	-41.25	30.25	71.5	48.25	27.5	5.5	16	4	24	10	13	46	22	0	192.55	32	52
healthy older	8	74.07	1.68	-1.04	92.59	2.88	0.31	66.67	1.21	-1.28	59.26	0.48	-1.64	-8.75	-12.75	-11.25	-13.75	108.5	-55.5	70	-7	19	3	13	11	14	42	21	19	185.89	42	50
healthy older	9	81.48	2.08	-0.84	77.78	1.88	-0.94	59.26	0.48	-1.64	62.96	0.93	-1.42	-6.5	-11.5	5.5	-0.25	202.5	9.25	136.5	13.75	6	4	23	5	10	47	13	0	195.63	46	77
healthy older	10	85.19	2.32	-0.72	70.37	1.48	0.66	66.67	1.21	-1.28	62.96	0.93	-1.42	-11.5	-11.75	35.5	-67.25	91	33.5	-157.5	-4.25	12	5	30	11	10	47	19	17	199.49	55	75
healthy older	11	74.07	1.83	0.84	70.37	1.48	0.66	74.07	1.68	-1.04	74.07	1.68	-1.04	-7.25	-11.75	-10	47.5	102.75	13.5	-30.25	-0.75	8	3	30	6	13	41	23	11	213.7	33	89
healthy older	12	85.19	2.36	0.57	85.19	2.08	-0.09	62.96	0.93	-1.42	59.26	0.48	-1.64	-6	-7.5	2.5	-1	141	37.75	115.5	-7	13	5	22	10	13	34	20	12	232.27	48	67
healthy older	13	55.56	0.91	1.3	59.26	0.48	-1.64	55.56	0.13	-1.82	96.3	3.23	0.14	-17	-8.5	19.5	5.5	-54.75	26.25	111.5	2.25	5	4	14	4	14	50	20	15	219.16	36	76
healthy older	14	92.59	2.88	-0.04	77.78	1.68	-0.64	77.78	1.88	-0.94	85.19	2.32	-0.72	-9	-4.75	38.75	-2.25	59.5	-20.75	54.5	1	9	3	15	7	7	50	19		211.22		82
healthy older	15	88.89	2.43	-0.26	81.48	2.02	0.4	55.56	0.13	-1.82	55.56	0.13	-1.82	-5.75	-9	-4.25	19.25	5.75	82.5	-52.75	0.5	5	4	19	5	7	34	18	0	202.73	34	73
healthy older	16	74.07	1.68	-1.04	55.56	0.13	-1.82	81.48	2.08	-0.84	55.56	0.13	-1.82	-9.5	-11	41.25	35.25	103	205.5	45	-3.25	13	4	19	7	10	32	8	2	259.52	32	37
healthy older	17	59.26	0.7	0.6	81.48	2.08	-0.84	74.07	1.68	-1.04	66.67	1.21	-1.28	-12	-13.5	-10.5	-30.5	-10.75	-54.25	130.5	-0.75	17	4	23	11	13	51	20	20	214.71	51	76
healthy older	18	48.15	0.27	1.61	59.26	0.48	-1.64	81.48	2.08	-0.84	77.78	2	0.75	-7.75	-14.25	21.75	-12	106.5	-18.75	207.75	-4.5	14	5	15	11	7	36	16	14	222.58	39	59
healthy older	19	81.48	1.8	-0.23	85.19	2.32	-0.72	85.19	2.32	-0.72	70.37	1.44	-1.16	-6.25	-11.5	-13	10.25	142.5	0	142.25	0	15	4	33	9	13	48	24	16	196.21	44	51
healthy older	20	92.59	2.83	-0.46	70.37	1.13	-0.56	85.19	2.32	-0.72	62.96	0.93	-1.42	-2.5	-11	35	-16.25	35	15	236.5	13.75	4	0	6	0	6	35	8		197.65	40	40
healthy older	21	62.96	1.31	1.1	59.26	0.48	-1.64	55.56	0.13	-1.82	59.26	0.48	-1.64	-22	-13.5	31.75	64	95.5	118.5	-28.75	-18.25	9	5	18	7	13	40	19	16	221.54	40	65
healthy older	22	77.78	2	0.75	74.07	1.68	-1.04	66.67	1.21	-1.28	55.56	0.13	-1.82	-13	-12.75	31	-12	24.75	-18.5	-146.25	-6.5	11	5	32	5	12	41	20	18	217.65	39	90
healthy older	23	77.78	1.84	0.48	44.44	-0.42	-0.46	59.26	0.45	-0.9	70.37	1.44	-1.16	-11.25	-23.75	25.25	-5.5	86	27.5	24.75	-4	11	4	14	7	9	19	24	7	228.23	31	53
healthy older	24	44.44	-0.13	1.82	44.44	-0.13	1.82	55.56	0.13	-1.82	55.56	0.13	-1.82	-20	-10.25	-9	22.5	107.2	-49.5	109	5.5	4	3	8	5	0	39	18	2	271.55	29	81
healthy older	25	92.59	2.83	-0.46	55.56	0.13	-1.82	55.56	0.13	-1.82	88.89	2.56	-0.6	-5.75	-0.5	14.75	-0.25	-77.75	18.75	27.5	-0.25	9	4	16	6	9	39	23	11	268.8	44
healthy older	26	74.07	1.83	0.84	77.78	1.68	-0.64	81.48	1.8	-0.23	70.37	1.44	-1.16	-13	-8	18.5	-36	109.5	-50.25	44.5	-7.5	10	0	19	3	13	47	10	3	215.95	24	58
healthy older	27	74.07	1.68	-1.04	62.96	0.93	-1.42	62.96	0.93	-1.42	88.89	2.43	-0.26	-4.25	-14.25	46.75	8.25	32.75	-55.75	85.25	16.25	17	4	27	7	13	45	16	20	218.09	57	66
healthy older	28	92.59	2.88	-0.04	77.78	1.84	0.48	96.3	3.29	-0.24	77.78	1.88	-0.94	-3.75	-5.25	-3.75	-32.75	151	9.25	-43.5	17	10	4	20	10	13	45	20	17	190.54	30	34
healthy older	29	85.19	2.36	0.57	70.37	1.44	-1.16	70.37	1.44	-1.16	88.89	2.59	0.45	-8.25	-19	15.5	-7.5	56.25	-86.25	100	3	3	0	14	3	6	31	14	1	205.55	33	83
healthy older	30	62.96	1.31	1.1	74.07	1.33	-0.46	55.56	0.13	-1.82	62.96	0.93	-1.42	-5.5	-5.25	17.75	45.25	118	-39.25	230.25	-10.5	9	0	24	6	10	36	13	1	209.73	30	32
healthy older	31	48.15	0.27	1.61	81.48	2.08	-0.84	85.19	2.32	-0.72	100	3.63	-0.07	-11	-12.5	-0.25	2.5	8.25	-84.5	90.5	6.5	12	4	21	6	11	37	19	18	243.42	32	73
healthy older	32	77.78	1.57	-0.34	74.07	1.48	-0.74	55.56	0.13	-1.82	66.67	1.21	-1.28	-3.75	-12	3	-20.5	66.5	-52	-74.25	3.25	15	4	35	8	15	53	13	10	194.09	48	30
healthy older	33	62.96	1.31	1.1	77.78	1.88	-0.94	88.89	2.59	0.45	66.67	1.21	-1.28	-12.5	-13.5	-3.5	-25.25	99.25	-12.5	78.25	0.5	8	3	20	10	15	44	22	22	195.6	35	39
healthy older	34	85.19	2.25	0.28	55.56	0.13	-1.82	55.56	0.13	-1.82	55.56	0.13	-1.82	-2.5	-6	42	48.75	95.75	72.25	-17.75	-7.5	10	5	35	8	11	41	19	15	223.07	33	83
healthy older	35	81.48	2.19	0.66	81.48	1.8	0.06	66.67	1.21	-1.28	59.26	0.48	-1.64	-17	-12.25	-75	-10	232.5	37.25	-25.75	6.5	7	0	12	5	8	34	18	0	225.4	37	87
healthy older	36	88.89	2.59	0.45	85.19	2.32	-0.72	81.48	2.08	-0.84	85.19	2.32	-0.72	-7.75	-4.5	-67.5	35.75	98.5	47	-24.25	0.75	9	3	24	8	11	50	11	10	202.88	30	78
healthy older	37	77.78	1.57	-0.34	62.96	0.93	-1.42	74.07	1.68	-1.04	70.37	1.44	-1.16	-14.75	-15.98	63.25	117.5	134.75	217.25	70	6.75	7	3	12	7	11	39	22	9	214.98	32	90
healthy older	38	77.78	1.57	-0.34	88.89	2.43	-0.26	77.78	1.88	-0.94	70.37	1.44	-1.16	-5.88	-10.13	25.75	-75.5	110	-65	107.25	6.25	13	4	27	10	9	47	20	11	213.56	49	50
healthy older	39	70.37	1.68	0.91	85.19	2.32	-0.72	81.48	2.08	-0.84	55.56	0.13	-1.82	-10.13	-8.63	13	-15.25	73.75	8.75	129	2.25	13	4	10	4	13	54	14	13	217	50	105
healthy older	40	81.48	2.19	0.66	70.37	1.44	-1.16	81.48	2.08	-0.84	59.26	0.48	-1.64	-6.63	-3.75	55.5	-25.5	18.75	-18.5	74.25	-2.5	19	6	21	7	13	48	23	15	221.25	40	71
Please note that the following abbreviations have been used:
Variables:
acc = accuracy (% correct)
d = d-prime/ perceptual sensitivity
c = criterion/ judgement tendency

## Sheet: older_younger_n48
Bauer_et_al_older_adults_do_not_consistently_overestimate_their_action_opportunities_across_different_settings
Group	Participant	acc.Aperture	d.Aperture	c.Aperture	acc.FitUnder	d.FitUnder	c.FitUnder	acc.Hurdle	d.Hurdle	c.Hurdle	acc.Reach	d.Reach	c.Reach	DOSPERT_risk-taking	DOSPERT_risk-perception
healthy older	HO1	59.26	1.14	1.18	74.07	1.68	-1.04	55.56	0.13	-1.82	62.96	0.93	-1.42	3.5	4.17
healthy older	HO2	88.89	2.59	0.45	62.96	0.93	-1.42	70.37	1.44	-1.16	55.56	0.13	-1.82	2.33	4.5
healthy older	HO3	74.07	1.83	0.84	66.67	1.21	-1.28	55.56	0.13	-1.82	88.89	2.56	-0.6	2.5	6.17
healthy older	HO4	85.19	2.25	0.28	77.78	1.88	-0.94	55.56	0.13	-1.82	55.56	0.13	-1.82	1.67	6.33
healthy older	HO5	81.48	2.19	0.66	66.67	1.21	-1.28	70.37	1.44	-1.16	51.85	-0.11	-0.9	2.17	5.5
healthy older	HO7	92.59	2.88	-0.04	74.07	1.83	0.84	77.78	1.88	-0.94	59.26	0.48	-1.64	3	4.83
healthy older	HO8	74.07	1.68	-1.04	92.59	2.88	0.31	66.67	1.21	-1.28	59.26	0.48	-1.64	2.83	5.33
healthy older	HO9	81.48	2.08	-0.84	77.78	1.88	-0.94	59.26	0.48	-1.64	62.96	0.93	-1.42	2	5.83
healthy older	HO10	85.19	2.32	-0.72	70.37	1.48	0.66	66.67	1.21	-1.28	62.96	0.93	-1.42	1.17	6.5
healthy older	HO11	74.07	1.83	0.84	70.37	1.48	0.66	74.07	1.68	-1.04	74.07	1.68	-1.04	1.17	6.33
healthy older	HO12	85.19	2.36	0.57	85.19	2.08	-0.09	62.96	0.93	-1.42	59.26	0.48	-1.64	3.33	5.67
healthy older	HO16	74.07	1.68	-1.04	55.56	0.13	-1.82	81.48	2.08	-0.84	55.56	0.13	-1.82	1.83	6.67
healthy older	HO17	59.26	0.7	0.6	81.48	2.08	-0.84	74.07	1.68	-1.04	66.67	1.21	-1.28	1.67	6.33
healthy older	HO18	48.15	0.27	1.61	59.26	0.48	-1.64	81.48	2.08	-0.84	77.78	2	0.75	1.83	5.83
healthy older	HO21	62.96	1.31	1.1	59.26	0.48	-1.64	55.56	0.13	-1.82	59.26	0.48	-1.64	1.67	5.33
healthy older	HO22	77.78	2	0.75	74.07	1.68	-1.04	66.67	1.21	-1.28	55.56	0.13	-1.82	2	6.33
healthy older	HO24	44.44	-0.13	1.82	44.44	-0.13	1.82	55.56	0.13	-1.82	55.56	0.13	-1.82	1.5	6
healthy older	HO25	92.59	2.83	-0.46	55.56	0.13	-1.82	55.56	0.13	-1.82	88.89	2.56	-0.6	1.83	6.5
healthy older	HO27	74.07	1.68	-1.04	62.96	0.93	-1.42	62.96	0.93	-1.42	88.89	2.43	-0.26	2.33	6.17
healthy older	HO28	92.59	2.88	-0.04	77.78	1.84	0.48	96.3	3.29	-0.24	77.78	1.88	-0.94	2.5	5.17
healthy older	HO31	48.15	0.27	1.61	81.48	2.08	-0.84	85.19	2.32	-0.72	100	3.63	-0.07	2.5	4.33
healthy older	HO32	77.78	1.57	-0.34	74.07	1.48	-0.74	55.56	0.13	-1.82	66.67	1.21	-1.28	4.17	6.5
healthy older	HO34	85.19	2.25	0.28	55.56	0.13	-1.82	55.56	0.13	-1.82	55.56	0.13	-1.82	1.5	6
healthy older	HO38	77.78	1.57	-0.34	88.89	2.43	-0.26	77.78	1.88	-0.94	70.37	1.44	-1.16	2.67	5.83
healthy younger	HY1	70.37	1.44	-1.16	66.67	1.21	-1.28	66.67	1.21	-1.28	66.67	1.21	-1.28	3.17	4.33
healthy younger	HY2	88.89	2.59	0.45	70.37	1.44	-1.16	62.96	0.93	-1.42	77.78	1.88	-0.94	2.67	5.83
healthy younger	HY3	85.19	2.32	-0.72	66.67	1.04	-0.96	92.59	2.88	-0.04	76.92	1.88	-0.94	2.33	5.83
healthy younger	HY4	92.59	2.88	-0.04	66.67	0.92	-0.66	66.67	1.21	-1.28	88.89	2.59	0.45	3	5
healthy younger	HY5	81.48	1.92	-0.52	77.78	1.57	-0.34	81.48	2.08	-0.84	85.19	2.32	-0.72	3.83	5
healthy younger	HY6	74.07	1.28	-0.2	70.37	1.27	-0.84	74.07	1.68	-1.04	81.48	2.08	-0.84	3.83	5.33
healthy younger	HY7	73.08	1.68	-1.04	77.78	1.88	-0.94	55.56	0.13	-1.82	66.67	1.21	-1.28	4.5	4.67
healthy younger	HY8	81.48	1.92	-0.52	66.67	1.21	-1.28	92.59	2.83	-0.46	74.07	1.68	-1.04	2.83	5.67
healthy younger	HY9	92.59	2.88	0.31	77.78	1.88	-0.94	70.37	1.44	-1.16	66.67	1.21	-1.28	4	4.5
healthy younger	HY10	74.07	1.68	-1.04	81.48	2.08	-0.84	59.26	0.48	-1.64	66.67	1.21	-1.28	3.83	4.67
healthy younger	HY11	92.59	2.88	0.31	62.96	1.31	1.1	77.78	1.57	-0.34	77.78	1.88	-0.94		6.67
healthy younger	HY12	70.37	1.44	-1.16	55.56	0.13	-1.82	70.37	1.44	-1.16	77.78	1.88	-0.94	2.67	3.83
healthy younger	HY13	88.89	2.56	-0.6	74.07	1.68	-1.04	77.78	1.88	-0.94	74.07	1.68	-1.04	4.17	4.5
healthy younger	HY14	81.48	2.08	-0.84	81.48	2.08	-0.84	88.89	2.53	0.14	53.85	-0.27	-1.61	5.83	3.17
healthy younger	HY15	92.59	2.88	0.31	74.07	1.68	-1.04	74.07	1.68	-1.04	66.67	1.21	-1.28	1.5	6.67
healthy younger	HY16	66.67	1.21	-1.28	77.78	2	0.75	66.67	1.21	-1.28	62.96	0.93	-1.42	3.33	4.83
healthy younger	HY17	85.19	2.15	-0.4	55.56	0.13	-1.82	77.78	1.88	-0.94	77.78	1.88	-0.94	5	5
healthy younger	HY18	85.19	2.08	-0.09	88.89	2.56	-0.6	77.78	1.88	-0.94	70.37	1.44	-1.16	2.33	5.33
healthy younger	HY19	85.19	2.36	0.57	66.67	1.21	-1.28	59.26	0.48	-1.64	66.67	1.04	-0.96	2.5	6.17
healthy younger	HY20	85.19	2.25	0.28	62.96	0.93	-1.42	77.78	1.88	-0.94	70.37	1.44	-1.16	2.33	5.83
healthy younger	HY21	85.19	2.08	-0.09	70.37	1.44	-1.16	77.78	1.88	-0.94	74.07	1.68	-1.04	1.5	6.33
healthy younger	HY22	92.59	2.88	-0.04	85.19	2.32	-0.72	96.3	3.29	-0.24	66.67	1.21	-1.28	2.33	4.33
healthy younger	HY23	81.48	2.08	-0.84	66.67	0.88	0	88.89	2.56	-0.6	88.89	2.56	-0.6	3.67	3.33
healthy younger	HY24	66.67	1.21	-1.28	62.96	1.15	0.83	62.96	0.93	-1.42	55.56	0.13	-1.82	2	4.33
Please note that the following abbreviations have been used:
Variables:
acc = accuracy (% correct)
d = d-prime/ perceptual sensitivity
c = criterion/ judgement tendency
